# Supplementary material for: Deriving percentage study weights in multi-parameter meta-analysis models: with application to meta-regression, network meta-analysis and one-stage individual participant data models
Source: Stat Methods Med Res. 2017 Feb 6;27(10):2885–905. doi: 10.1177/0962280216688033 (PMC6146321; doi:10.1177/0962280216688033)
Supplement: Supplementary material [file Supplemental_Material_3.do]

/* open the data given in supplementay material 2 */
/* here we assume it is saved in the C drive 'Work' folder */

use "C:\Work\thromb.dta", clear

* The columns are self-explanatory, with the exception of the _SAS columns;
* these are the empirical bayes / predicted p or logit-p values for each 
* group in each study, and were obtained from SAS when fitting the 
* one-stage network meta-analysis to this data using the following code:

/*
proc nlmixed cov data=thromb qpoints = 1 ;
beta = beta1_1*study1 + beta1_2*study2 + beta1_3*study3 + beta1_4*study4 + beta1_5*study5 + beta1_6*study6 + beta1_7*study7 + beta1_8*study8 + beta1_9*study9 + beta1_10*study10 + 
beta1_11*study11 + beta1_12*study12 + beta1_13*study13 + beta1_14*study14 + beta1_15*study15 + beta1_16*study16 + beta1_17*study17 + beta1_18*study18 + beta1_19*study19 + beta1_20*study20 + 
beta1_21*study21 + beta1_22*study22 + beta1_23*study23 + beta1_24*study24 + beta1_25*study25 + beta1_26*study26 + beta1_27*study27 + beta1_28*study28 
+ BA*(beta2 + u2) + CA*(beta3 + u3) + DA*(beta4 + u4) + EA*(beta5 + u5) + FA*(beta6 + u6) + GA*(beta7 + u7) + HA*(beta8 + u8);
expbeta=exp(beta);
p=expbeta/(1+expbeta);
/* force tausq to be same as in the two-stage approach */
/* tausq = .01520341*.01520341 = .00023114 ; cov = 0.5*.00023114 = .00011557*/;
model r~binomial(n, p);
 random u2 u3 u4 u5 u6 u7 u8 ~ normal([0,0,0,0,0,0,0], 
[.00023114, 
.00011557, .00023114, 
.00011557, .00011557, .00023114, 
.00011557, .00011557, .00011557, .00023114,
.00011557, .00011557, .00011557, .00011557, .00023114,
.00011557, .00011557, .00011557, .00011557, .00011557, .00023114,
.00011557, .00011557, .00011557, .00011557, .00011557, .00011557,  .00023114
]) subject=study out=bayes;
/* obtain predicted (empirical bayes) values */
predict beta out = richard;
parms 
beta1_1	= -2.5399
beta1_2	= -2.146
beta1_3	= -2.7649
beta1_4	= -2.7987
beta1_5	= -3.022
beta1_6	= -2.3568
beta1_7	= -2.6782
beta1_8	= -2.6578
beta1_9	= -2.833
beta1_10 =	-3.0031
beta1_11 =	-2.2268
beta1_12=	-3.0235
beta1_13=	-3.0562
beta1_14=	-2.9274
beta1_15=	-3.1124
beta1_16=	-2.6796
beta1_17=	-2.7253
beta1_18=	-2.5594
beta1_19=	-2.7453
beta1_20=	-2.0477
beta1_21=	-3.0331
beta1_22=	-3.0037
beta1_23=	-2.93
beta1_24=	-2.6779
beta1_25=	-2.8793
beta1_26=	-2.9627
beta1_27=	-2.5837
beta1_28=	-2.6663
beta2=	-0.1711
beta3=	0.003065
beta4=	-0.04684
beta5=	-0.166
beta6=	-0.121
beta7=	-0.1987
beta8=	0.02265;
run;
*/


* Let us now derive percentage study weights for the one-stage network meta-analysis 
* under the consistency assumption

* create design matrix for fixed effects*

mkmat study1-study28 BA CA DA EA FA GA HA, matrix(X)

mat XT = X'

mat list XT


* Need to define matrix R=AB
* A is block diagonal in terms of 1 / number of events

mkmat inv_n, matrix(invn)
mat A = diag(invn)

* Need to define matrix B: this is p(1-p) where p is the predicted p from the meta-analysis
* they are given in the dataset in the _SAS columns
* they are close, but not identical as expected, to the observed values due to shrinkage

gen b = predp_sas*(1-predp_sas)

mkmat b, matrix(b)
mat B = diag(b)


* create design matrix Z for random effects *
* there are 7 random effects (See SAS code: u2 to u8)
* thus need matrix that is block diagonal with blocks defined by studies
* size of the block is decided by the number of rows for that study
* so study 1 has 3 rows so we need a block size of 3 rows * 7 cols
* the 7 cols are because there are 7 potential random effects
* the block needs to be defined by the 'treatment' indicator columns

* so, create a new column for each treatment effect from 2 to 8 distinct for each study
forvalues i = 1/28{
use "C:\Work\thromb.dta",  replace
replace BA = 0 if study != `i'
replace CA = 0 if study != `i'
replace DA = 0 if study != `i'
replace EA = 0 if study != `i'
replace FA = 0 if study != `i'
replace GA = 0 if study != `i'
replace HA = 0 if study != `i'
* make a matrix
mkmat BA CA DA EA FA GA HA, matrix(Z`i'_)
}


* Now turn matrixes into data*

forvalues k = 1/28{
svmat Z`k'_
}


* Now we create a new matrix that joins these matrices *
* this will create a 58 by (7*28 =  196) 

mkmat Z1_1-Z28_7, matrix(Z)


  
* Now we need to create matrix G

* G is also block diagnonal with (7*28 = 196) rows and 196 columns
* Therefore it will be 196 by 196
* it is block diagnonal, across the 28 studies, in a series of 7 by 7 matrix 
* containing the tau values and covariances 
* tausq is .00023114
* covariances are 0.5*.00023114 = .00011557


* create a matrix per study where all entries are the covariances 
* and then swap diagonal to the tau
* we invoke mata to use the blockdiag command
* then create the full 196 by 196 by using the blocks *

mata
r=(0.00023113, .00011557, .00011557, .00011557, .00011557, .00011557, .00011557 \ ///
.00011557, 0.00023113, .00011557, .00011557, .00011557, .00011557, .00011557 \ ///
.00011557, .00011557, 0.00023113, .00011557, .00011557, .00011557, .00011557 \ ///
.00011557, .00011557, .00011557, 0.00023113, .00011557, .00011557, .00011557 \ ///
.00011557, .00011557, .00011557, .00011557, 0.00023113, .00011557, .00011557 \ ///
.00011557, .00011557, .00011557, .00011557, .00011557, 0.00023113, .00011557 \ ///
.00011557, .00011557, .00011557, .00011557, .00011557, .00011557, 0.00023113 )
r
G2 = blockdiag(r,r)
G3 = blockdiag(r,G2)
G4 = blockdiag(r,G3)
G5 = blockdiag(r,G4)
G6 = blockdiag(r,G5)
G7 = blockdiag(r,G6)
G8 = blockdiag(r,G7)
G9 = blockdiag(r,G8)
G10 = blockdiag(r,G9)
G11 = blockdiag(r,G10)
G12 = blockdiag(r,G11)
G13 = blockdiag(r,G12)
G14 = blockdiag(r,G13)
G = blockdiag(G14,G14)
G
end

* this converts the mata matrix G to the STATA data *
* force tells stata to not worry about the matrix being longer than the dataset
getmata (G*)=G, force

mkmat G1-G196, matrix(G)


* V can now be derived, which needs to be a 58 by 58 matrix *

mat V = (Z*G*Z') + (inv(B)*A)

mat invV = syminv(V)

* we can now derive Fisher's information matrix

mat fish = XT*invV*X

* and the variance-covariance matrix

mat varb = syminv(fish)

* Now we modify V for each study, so that variances are very large 
* and covariances all zero for studies not involving the study of interest *


forvalues i = 1/28 { 
	mat define Vpart`i'_ = V
	svmat Vpart`i'_
forvalues k = 1/58 {	
* give all values 0 that are not for the study
	replace Vpart`i'_`k' = 0 if study !=`i'
* give all variance large value that are not fo the study	
	replace Vpart`i'_`k' = 10000000000000000 if study != `i' & _n==`k'
}
}

drop if _n > 58

* Now we can calculate Fisher's information matrix for study i

forvalues i = 1/28{
mkmat Vpart`i'_1-Vpart`i'_58, matrix(V`i')

mat fish`i' = XT*inv(V`i')*X

* the weight matrix (W) for study i can now be derived *
mat w`i' = varb*fish`i'*varb

}


* there are 35 parameters in the network model
* we can work out the percentage study weights for all of them *
* but the main focus is on the treatment contrast BA to HA
* these are parameters 29 to 35
* so we apply equation (12) in the paper to obtain the weights for all these
tempname weights
	postfile `weights'  study percwtBA percwtCA percwtDA percwtEA percwtFA percwtGA percwtHA ///
		using "C:\Work\weights", replace
		
forvalues i = 1/28{
local percwtBA = (100*w`i'[29,29])/ varb[29,29]
local percwtCA = (100*w`i'[30,30])/ varb[30,30]
local percwtDA = (100*w`i'[31,31])/ varb[31,31]
local percwtEA = (100*w`i'[32,32])/ varb[32,32]
local percwtFA = (100*w`i'[33,33])/ varb[33,33]
local percwtGA = (100*w`i'[34,34])/ varb[34,34]
local percwtHA = (100*w`i'[35,35])/ varb[35,35]
local study = `i'
post `weights' (`study') (`percwtBA') (`percwtCA') (`percwtDA') (`percwtEA') (`percwtFA') (`percwtGA') (`percwtHA')

}


postclose `weights'

* The saved data gives the percentage weights for each study toward each treatment effect
use "C:\Work\weights.dta", clear

* Note that percentage weights for a two-stage network meta-analysis can 
* simply be derived using the 'wt' option within the network command
use "C:\Work\ES Project\Network meta-analysis\weights\thromb.dta", clear
keep study r n treat
* set up the data *
network setup r n, studyvar(study) trtvar(treat)
* perform the network meta-analysis
network meta c, wt
